# Supplementary material for: Structural Engineering and Optimization of Zwitterionic Salts for Expeditious Discovery of Thermoresponsive Materials
Source: Molecules. 2021 Dec 31;27(1):257. doi: 10.3390/molecules27010257 (PMC8746428; doi:10.3390/molecules27010257)
Supplement: Supplementary file 1 [file molecules-27-00257-s001.zip]

Archive with 1 entries (1 files):
- molecules-1510208-supplementary.pdf
